# Supplementary material for: Contribution of DNA adenine methylation to gene expression heterogeneity in Salmonella enterica
Source: Nucleic Acids Res. 2020 Sep 21;48(21):11857–67. doi: 10.1093/nar/gkaa730 (PMC7708049; doi:10.1093/nar/gkaa730)
Supplement: gkaa730_Supplemental_Files [file gkaa730_supplemental_files.zip]

Archive with 8 entries (8 files):
- Figure S1.pdf
- Figure S2.pdf
- Figure S3.pdf
- Figure S4.pdf
- Table S1.pdf
- Table S2.pdf
- Table S3.pdf
- Table S4.pdf
